# Supplementary material for: Monoterpenoid Glycosides from the Leaves of Ligustrum robustum and Their Bioactivities
Source: Molecules. 2022 Jun 9;27(12):3709. doi: 10.3390/molecules27123709 (PMC9231160; doi:10.3390/molecules27123709)
Supplement: Supplementary file 1 [file molecules-27-03709-s001.zip]

Archive with 1 entries (1 files):
- molecules-1739135-supplementary.pdf
